# Supplementary material for: Mediating effect analysis of postprandial triglyceride on Omega-3 and nonalcoholic fatty liver disease in individuals with normal fasting lipid levels
Source: Front Physiol. 2026 Jan 16;17:1742536. doi: 10.3389/fphys.2026.1742536 (PMC12855075; doi:10.3389/fphys.2026.1742536)
Supplement: Supplementary file 1 [file Table1.xlsx]

## Sheet: omega-3
NAFLD	0mega GROUP	PTG GROUP	AGE	Gender	wc	hc	SBP	DBP	HT	WT	BMI	FPG	FINS	HOMAIR	HBA1C	TC	LDL	HDL	nonHDL	TG	PTG	O3	O2	O3	O4	P2	P3	P4
1	1	3	57	0	92	96	132	74	150	72.6	32.2667	4.65	21.32	4.40613	5.6	3.93	2.77	1.02	2.91	1.5	2.19	77.6	0	0	0	0	1	0
1	1	4	34	1	100	102	134	89	174	99	32.6992	5.48	26.43	6.43717	5.4	3.85	2.45	1.17	2.68	1.4	2.42	61.93	0	0	0	0	0	1
1	1	3	44	0	97	104	97	63	163	81	30.4867	5.15	19.79	4.52971	5.7	3.65	2.19	1.09	2.56	1.01	2.2	75.11	0	0	0	0	1	0
1	3	2	52	0	120	122	101	81	167	100	35.8564	5.77	23.96	6.14441	6.2	4.81	3.06	1.14	3.67	1.5	1.64	108.78	0	1	0	1	0	0
0	4	3	45	1	85	103	129	84	170	81.3	28.1315	5.31	13.59	3.20724	5.4	4.76	3.52	1.04	3.72	1.61	2.16	129.11	0	0	1	0	1	0
0	4	3	45	1	101	104	134	87	166	88.7	32.189	5.08	14.32	3.23314	5.4	4.67	3.46	1.21	3.46	1.69	1.84	137.34	0	0	1	0	1	0
1	1	3	45	0	94	107	105	80	155	74.5	31.0094	5.77	21.37	5.48022	5.6	5.05	3.63	1.4	3.65	0.91	1.7	57.85	0	0	0	0	1	0
1	3	3	55	0	91	102	117	77	166	70.8	25.6931	5.77	17.74	4.54932	6.2	4.41	3.39	0.96	3.45	1.36	2.07	120.9	0	1	0	0	1	0
1	2	3	32	0	77	105	106	75	163	77.1	29.0188	5.18	12.88	2.96526	5.3	4.12	2.84	1.27	2.85	0.99	1.87	87.13	1	0	0	0	1	0
1	1	4	34	0	83	98	120	80	167	84.8	30.4063	4.87	14.07	3.04537	4.8	4.4	3.09	1.23	3.17	1.16	2.34	80.82	0	0	0	0	0	1
1	1	4	58	1	92	102	130	79	168	86.1	30.506	5.6	18.17	4.52231	5.4	3.56	1.96	0.95	2.61	1.48	2.4	57.05	0	0	0	0	0	1
1	1	3	55	0	88	93	120	79	147	61.3	28.3678	5.76	9.46	2.42176	6.4	4.68	3.91	0.75	3.93	1.05	2.05	82.28	0	0	0	0	1	0
1	3	2	54	1	88	98	131	79	177	72.3	23.0777	5.57	10.09	2.49784	6.2	4.19	3	1.07	3.12	1.35	1.56	107.98	0	1	0	1	0	0
0	4	1	42	0	59	76	118	73	155	45.6	18.9802	5.44	19.68	4.75819	6	5.19	3.06	1.55	3.64	0.86	1	154.17	0	0	1	0	0	0
1	1	4	42	1	103	106	107	88	176	90	29.0548	5.45	15.73	3.81016	5.5	4.39	3.54	0.84	3.55	1.29	2.64	78.31	0	0	0	0	0	1
1	2	2	60	1	101	104	126	74	167	70	25.0995	5.14	11.7	2.6728	5.8	4.32	3.21	1.12	3.2	0.96	1.33	86.5	1	0	0	1	0	0
1	2	3	56	1	106	109	119	81	178	90.3	28.5002	6.05	9.31	2.50336	5.6	4.98	3.11	1.06	3.92	0.74	1.98	96.4	1	0	0	0	1	0
1	2	3	50	0	90	100	114	83	160	75	29.2969	6.1	34	9.21778	6.4	4.82	3.15	1.13	3.69	1.58	2.1	95.942	1	0	0	0	1	0
1	1	4	39	0	85	98	120	80	158	70	28.0404	4.51	9.29	1.86213	4.8	4.28	2.85	1.32	2.96	1.57	4.57	73.6	0	0	0	0	0	1
1	2	3	46	0	76	108	110	80	165	60	22.0386	4.76	5.21	1.1022	5.6	4.88	2.62	1.63	3.25	0.86	2.24	91.26	1	0	0	0	1	0
1	2	4	54	1	92	99	130	75	170	77.7	26.8858	4.86	13.65	2.9484	5.4	4.41	3.18	1.25	3.16	1.21	2.33	88.64	1	0	0	0	0	1
1	1	3	50	1	92	105	127	86	175	80.9	26.4163	5.41	12.33	2.96468	5.4	4.19	3.18	1.01	3.18	1.3	1.98	85.63	0	0	0	0	1	0
1	4	3	35	1	77	94	130	75	173	77.8	25.9949	5.17	2.53	0.581338	5.5	3.71	2.12	1.19	2.52	0.46	1.68	131.2	0	0	1	0	1	0
1	3	2	34	1	94	101	111	73	174	81	26.7539	5.67	16.69	4.20588	5.7	4.38	2.7	0.97	3.41	1.32	1.47	100.67	0	1	0	1	0	0
1	1	3	56	0	89	101	139	88	160	69.4	27.1094	5.28	9.48	2.22464	5.3	4.59	3.17	1.37	3.22	1.15	1.85	68.58	0	0	0	0	1	0
1	1	4	56	0	88	103	120	81	158	69.6	27.8801	4.21	19.5	3.64867	4.9	4.21	3.28	0.91	3.3	1.3	2.6	68.25	0	0	0	0	0	1
1	2	4	52	1	90	99	132	76	172	84	28.3937	5.77	12.2	3.12862	5.6	4.36	3.11	1.1	3.26	1.1	2.4	96.78	1	0	0	0	0	1
1	2	2	55	0	87	102	118	73	162	65.6	24.9962	5.12	19	4.32356	5.3	4.25	3.21	0.96	3.29	0.96	1.39	92.3	1	0	0	1	0	0
1	2	3	47	0	101	110	116	74	168	82	29.0533	5.63	24	6.00533	5.3	3.96	3.08	0.85	3.11	1.04	2.32	88.65	1	0	0	0	1	0
1	1	4	54	1	100	102	124	78	158	80	32.0461	5.26	21	4.90933	5.2	4.36	2.98	1.32	3.04	1.26	2.36	84.69	0	0	0	0	0	1
1	3	2	39	0	96	100	129	94	162	79.3	30.2164	5.6	22	5.47556	5.8	3.96	2.67	1.16	2.8	0.98	1.35	120.64	0	1	0	1	0	0
1	3	3	38	1	90	104	135	88	176	92	29.7004	5.36	14.6	3.47804	5.7	3.85	3.36	0.3	3.55	0.75	1.7	101.58	0	1	0	0	1	0
1	2	4	41	1	88	99	124	79	170	70.3	24.3253	5.01	17.3	3.85213	5.1	4.02	3.68	0.29	3.73	1.36	2.63	87.5	1	0	0	0	0	1
1	1	3	46	1	101	110	110	80	175	92	30.0408	5.64	23	5.76533	5.3	4.18	3.12	0.96	3.22	1.2	2.23	69.8	0	0	0	0	1	0
1	2	4	55	1	86	98	130	82	170	66	22.8374	4.92	14	3.06133	4.9	4.62	3.26	1.3	3.32	1.34	3.21	88.63	1	0	0	0	0	1
1	2	3	57	0	84	100	124	74	161	65	25.0762	4.86	12.8	2.7648	4.9	4.47	3.34	1.08	3.39	0.99	2.23	87.25	1	0	0	0	1	0
1	1	3	56	0	102	100	130	75	162	68.4	26.0631	5.84	21	5.45067	5.9	5.02	3.3	1.56	3.46	1.47	1.98	76.35	0	0	0	0	1	0
1	2	4	42	1	98	100	116	69	175	82	26.7755	6.02	17.8	4.76249	6.2	3.96	2.64	1.26	2.7	1.64	2.63	91.4	1	0	0	0	0	1
1	2	4	29	1	75	89	124	75	168	62	21.9671	4.51	19.6	3.92871	4.9	5.02	3.27	1.68	3.34	1.28	2.85	91.36	1	0	0	0	0	1
1	1	4	33	0	106	102	132	83	158	76.9	30.8044	5.9	14.2	3.72356	6.4	4.06	3.12	0.72	3.34	0.94	2.33	79.65	0	0	0	0	0	1
1	3	4	54	1	85	100	120	70	172	68	22.9854	4.39	18.5	3.60956	5.2	3.98	3.01	0.84	3.14	0.69	2.62	99.54	0	1	0	0	0	1
1	2	4	57	0	105	108	135	94	156	80.1	32.9142	5.24	10.6	2.46862	5	3.85	2.69	0.96	2.89	1.28	2.63	86.52	1	0	0	0	0	1
1	1	4	29	1	100	109	123	75	170	86	29.7578	5.36	14.8	3.52569	5.3	4.25	3.03	0.86	3.39	0.93	2.53	78.63	0	0	0	0	0	1
1	2	4	54	1	82	90	119	69	177	68.8	21.9605	4.52	9.6	1.92853	5.2	4.39	3.31	1.05	3.34	1.25	3.21	96.32	1	0	0	0	0	1
1	1	4	51	0	100	106	130	75	165	68.5	25.1607	5.28	10.4	2.44053	5.7	4.72	3.74	0.93	3.79	1.63	4.05	79.5	0	0	0	0	0	1
1	1	4	38	0	86	98	128	82	158	70.4	28.2006	4.12	18.8	3.44249	4.9	3.91	2.63	1.15	2.76	1.47	2.63	78.3	0	0	0	0	0	1
1	2	3	52	0	81	100	145	89	162	63.3	24.1198	4.69	12.1	2.52218	4.9	5.16	3.38	0.69	4.47	0.96	1.98	88.41	1	0	0	0	1	0
1	1	4	46	0	106	114	132	75	167	74	26.5338	5.12	15.6	3.54987	5.6	4.35	3.21	1.12	3.23	0.64	2.38	76.98	0	0	0	0	0	1
1	3	2	55	1	88	104	147	92	175	63	20.5714	5.36	19.8	4.7168	5.7	4.85	3.14	1.68	3.17	0.87	1.32	121.5	0	1	0	1	0	0
1	1	4	45	0	100	118	128	70	156	70.5	28.9694	5.98	17.2	4.57138	5.7	3.64	2.56	1.05	2.59	1.67	2.63	78.5	0	0	0	0	0	1
1	1	4	53	1	89	100	145	102	170	76.3	26.4014	5.7	16.8	4.256	6.1	4.58	3.1	1.26	3.32	1.58	2.56	74.3	0	0	0	0	0	1
1	1	4	45	1	85	97	149	103	175	78	25.4694	4.98	19.9	4.40453	5	4.67	3.6	0.94	3.73	1.52	3.24	85.6	0	0	0	0	0	1
1	1	3	42	1	74	83	122	69	169	67.4	23.5986	5	10.6	2.35556	5.3	4.88	3.86	0.68	4.2	0.96	2.3	78.1	0	0	0	0	1	0
1	2	4	30	0	82	101	134	82	163	80	30.1103	5.6	18.6	4.62933	5.8	3.97	2.12	1.87	2.1	1.63	3.21	96.7	1	0	0	0	0	1
1	2	3	34	1	78	91	142	74	178	82	25.8806	5.22	25.3	5.8696	5.4	5.06	3.36	1.64	3.42	1.21	1.84	98.5	1	0	0	0	1	0
1	1	4	41	0	98	113	124	75	168	73.5	26.0417	6.07	28	7.55378	6.3	4.25	3.54	0.63	3.62	1.4	3.52	77.4	0	0	0	0	0	1
1	2	4	55	1	82	102	132	83	171	65.8	22.5027	4.92	12.3	2.6896	5.1	4.39	3.65	0.69	3.7	1.47	2.4	86.9	1	0	0	0	0	1
1	1	3	44	0	87	108	136	84	165	58.4	21.4509	4.36	10.6	2.05404	5.1	4.72	3.56	0.7	4.02	1.36	1.9	86.3	0	0	0	0	1	0
1	1	2	38	0	82	88	135	78	163	68	25.5937	5.25	14.9	3.47667	5.6	4.69	3.39	1.24	3.45	0.93	1.65	78.6	0	0	0	1	0	0
0	4	1	31	1	66	95	117	77	161	57	21.9899	5.03	4.4	0.983644	5.4	4.87	3.29	0.98	3.89	0.55	0.91	122.6	0	0	1	0	0	0
0	3	1	39	0	65	88	103	72	167	49.3	17.6772	5.12	4.59	1.04448	5.4	4.38	2.81	1	3.38	0.48	1.18	108.7	0	1	0	0	0	0
0	4	1	38	0	69	92	120	70	169	66	23.1084	4.89	5.04	1.09536	5.1	4.87	2.85	1.38	3.49	0.86	0.77	131.4	0	0	1	0	0	0
0	3	1	46	1	67	85	137	70	161	51	19.6752	4.88	2.69	0.583431	5.3	5.06	2.68	1.65	3.41	0.68	1.08	101.24	0	1	0	0	0	0
0	4	1	36	0	68	93	99	56	157	53	21.5019	4.89	6.81	1.48004	4.9	3.98	2.31	1.41	2.57	0.6	0.81	126.9	0	0	1	0	0	0
0	3	1	39	1	80	97	112	76	152	47.7	20.6458	4.65	4.51	0.932067	5	4.15	2.64	1.23	2.92	0.59	0.98	111.89	0	1	0	0	0	0
0	4	1	42	0	69	92	123	88	152	45	19.4771	3.92	2.57	0.447751	5.4	3.86	2.41	1.21	2.65	0.64	0.47	185	0	0	1	0	0	0
0	2	1	45	0	80	96	119	78	156	50.8	20.8744	4.72	5.63	1.18105	5.4	4.11	2.53	1.08	3.03	0.5	0.69	98.23	1	0	0	0	0	0
0	2	2	31	0	74	90	122	82	161	54.7	21.1026	4.73	6.48	1.36224	5.6	3.94	1.93	1.86	2.08	0.51	1.37	96.75	1	0	0	1	0	0
0	3	1	45	0	71	80	123	88	152	45	19.4771	3.92	2.57	0.447751	5.4	3.86	2.61	0.96	2.9	0.64	0.75	121.4	0	1	0	0	0	0
0	4	1	44	0	70	88	129	72	173	60.8	20.3147	4.8	7.88	1.68107	5.2	5.19	3.2	1.2	3.99	1.27	1.03	187.52	0	0	1	0	0	0
0	3	2	54	0	75	96	110	72	170	68	23.5294	5.47	0.87	0.211507	5.5	4.79	2.51	1.42	3.37	0.84	1.39	108.46	0	1	0	1	0	0
0	4	2	55	1	76	98	122	76	168	57.9	20.5145	6.22	6.77	1.87153	6.1	4.33	2.59	0.91	3.42	1.13	1.65	165.91	0	0	1	1	0	0
0	3	2	55	0	74	97	117	77	156	52.5	21.573	4.88	6.34	1.37508	5.5	4.6	3.5	1.13	3.47	0.67	1.35	99.6	0	1	0	1	0	0
0	3	1	47	0	76	97	100	73	160	61	23.8281	4.86	7.8	1.6848	5.4	4.76	3.06	1.19	3.57	0.98	1.15	98.86	0	1	0	0	0	0
0	3	1	51	1	91	105	136	81	171	74.7	25.5463	5.74	8.32	2.12252	5.6	4.64	2.76	1.36	3.28	0.9	0.87	100.36	0	1	0	0	0	0
0	3	1	40	1	95	112	138	80	177	86.5	27.6102	4.97	6.34	1.40044	5.1	3.62	2.28	0.94	2.68	0.54	1.14	102.3	0	1	0	0	0	0
0	2	1	38	0	89	107	105	70	169	75	26.2596	5.6	16.2	4.032	5.4	5.19	3.38	1.5	3.69	1.2	1.1	98.6	1	0	0	0	0	0
0	3	2	41	0	83	98	129	78	154	67.8	28.5883	5.12	5.59	1.27204	5.4	4.18	3.18	1.18	3	0.78	1.32	112.5	0	1	0	1	0	0
0	4	2	58	1	75	86	128	70	173	68.9	23.0212	5.01	3.19	0.710307	5.6	4.73	2.94	1.28	3.45	0.97	1.4	136.5	0	0	1	1	0	0
0	4	2	30	0	80	96	114	78	162	68	25.9107	4.81	12.07	2.5803	5.3	4.19	3.19	1.26	2.93	0.64	1.39	125.8	0	0	1	1	0	0
0	4	1	39	1	80	91	120	85	165	60.2	22.112	5.67	14.31	3.60612	5.4	4.07	2.48	1.14	2.93	1.14	1.05	133.7	0	0	1	0	0	0
0	3	2	46	0	80	97	120	80	163	62	23.3355	5.24	3.41	0.794151	5.4	5.19	3.54	1.51	3.68	0.67	1.46	114.7	0	1	0	1	0	0
0	4	1	59	1	76	89	115	75	173	68.5	22.8875	5.51	9.51	2.32889	5.9	3.84	2.91	0.9	2.94	0.94	1.12	132.6	0	0	1	0	0	0
0	2	2	35	1	87	101	116	82	174	78	25.763	5.1	12.21	2.7676	5.3	4.43	3.4	1.57	2.86	0.88	1.59	86.4	1	0	0	1	0	0
0	3	1	59	0	72	92	123	84	156	56.2	23.0934	4.65	3.61	0.746067	5.5	5.2	3.35	1.51	3.69	1.43	1.08	115.2	0	1	0	0	0	0
0	4	2	55	0	85	109	101	77	159	60	23.7332	5.36	4.86	1.15776	5.5	4.61	3.24	1.64	2.97	0.78	1.41	123.6	0	0	1	1	0	0
0	4	2	33	1	96	108	114	84	170	73	25.2595	5.65	20.52	5.1528	5.5	4.04	2.84	1.18	2.86	0.88	1.33	142.8	0	0	1	1	0	0
0	4	1	56	0	83	95	129	75	162	59.6	22.71	5.93	11.38	2.99926	5.7	4.29	2.39	1.1	3.19	0.7	1.01	156.9	0	0	1	0	0	0
0	4	3	54	0	83	106	120	80	164	79.5	29.5583	5.24	0.2	0.0465778	5.6	3.52	1.91	1.27	2.25	0.78	1.69	121.6	0	0	1	0	1	0
0	2	1	38	0	105	122	124	70	163	94.8	35.6807	5.37	7.95	1.8974	5.8	4.52	3.57	1.25	3.27	0.8	1.1	98.598	1	0	0	0	0	0
0	4	1	53	1	86	98	113	74	172	68.5	23.1544	5.02	4.84	1.07986	5.4	4.21	2.37	1.56	2.65	0.69	0.98	148.65	0	0	1	0	0	0
0	3	2	54	0	77	99	114	78	154	56.3	23.7392	4.98	8.5	1.88133	4.8	4.52	2.69	1.68	2.84	0.63	1.46	110.6	0	1	0	1	0	0
0	3	1	46	0	87	100	120	85	171	72.3	24.7256	5.13	10.2	2.3256	5.1	4.96	2.94	1.86	3.1	0.75	1.14	115.7	0	1	0	0	0	0
0	4	3	55	0	95	112	120	80	164	74.6	27.7365	5.2	12	2.77333	5.2	3.67	3.02	0.92	2.75	1.1	2.13	125.6	0	0	1	0	1	0
0	4	2	44	0	89	107	135	80	161	71.2	27.4681	4.96	8.3	1.82969	5.2	4.21	3.25	0.78	3.43	0.96	1.24	146.9	0	0	1	1	0	0
0	2	2	56	1	83	98	120	69	172	71	23.9995	4.08	7	1.26933	4.8	3.85	2.14	1.63	2.22	0.85	1.27	96.3	1	0	0	1	0	0
0	2	3	35	1	91	97	123	84	174	64.5	21.304	4.16	12.3	2.27413	4.5	5.21	3.3	1.88	3.33	1.12	1.69	97.5	1	0	0	0	1	0
0	3	2	36	1	87	106	114	69	170	78	26.9896	4.88	9.6	2.08213	4.9	4.23	3.21	0.96	3.27	1.31	1.41	121.4	0	1	0	1	0	0
0	4	1	43	0	72	88	136	84	154	53.4	22.5164	4.86	6.32	1.36512	5	4.58	2.68	1.85	2.73	0.68	0.85	136.1	0	0	1	0	0	0
0	4	1	38	1	80	97	109	66	174	68.2	22.5261	4.69	8.7	1.81347	4.8	4.36	2.97	0.91	3.45	0.52	0.69	122.6	0	0	1	0	0	0
0	4	2	38	1	96	110	132	84	170	80.1	27.7163	6.02	17.6	4.70898	6.3	4.51	3.25	1.03	3.48	0.74	1.21	152.34	0	0	1	1	0	0
0	4	1	38	0	77	98	100	65	162	62	23.6244	4.82	9.9	2.1208	4.7	3.67	2.65	0.95	2.72	0.49	0.69	144.9	0	0	1	0	0	0
0	3	2	54	0	92	100	118	65	154	62.4	26.3114	5.6	14.6	3.63378	5.6	5.03	4.1	0.63	4.4	0.79	1.21	121.04	0	1	0	1	0	0
0	3	2	64	1	85	100	121	73	173	74.8	24.9925	4.23	9.5	1.786	5.1	4.68	3.64	0.98	3.7	1.05	1.32	101.12	0	1	0	1	0	0
0	4	2	38	1	82	106	132	89	172	74.5	25.1825	5.3	15.3	3.604	5.6	4.36	3.81	0.56	3.8	0.62	1.64	132.6	0	0	1	1	0	0
0	3	2	52	0	92	99	115	63	172	79	26.7036	5.18	17.9	4.12098	5.4	5.21	4.28	0.85	4.36	0.87	1.25	98.64	0	1	0	1	0	0
0	3	1	37	1	79	82	121	74	181	81	24.7245	4.69	8	1.66756	4.6	4.76	3.05	1.52	3.24	0.68	0.96	103.8	0	1	0	0	0	0
0	4	1	41	0	85	96	130	84	165	69.2	25.4178	4.98	7.8	1.7264	5.2	4.44	3.46	0.74	3.7	0.78	1.13	126.7	0	0	1	0	0	0
